# Supplementary material for: An Advanced Adhesive Electrolyte Hydrogel Intended for Iontophoresis Enhances the Effective Delivery of Glycolic Acid Via Microbeads
Source: Gels. 2025 Aug 26;11(9):682. doi: 10.3390/gels11090682 (PMC12470250; doi:10.3390/gels11090682)
Supplement: Supplementary file 1 [file gels-11-00682-s001.zip]

Archive with 1 entries (1 files):
- gels-3754156-supplementary.pdf
